# Supplementary material for: Ventricle-specific epicardial pressures as a means to optimize direct cardiac compression for circulatory support: A pilot study
Source: PLoS One. 2019 Jul 5;14(7):e0219162. doi: 10.1371/journal.pone.0219162 (PMC6611657; doi:10.1371/journal.pone.0219162)
Supplement: S1 File — (XLSX) [file pone.0219162.s001.xlsx]

## Sheet: Case 1
	Epicardial Pressure
[PSIG]	[mmHg]	[Mpa]	[Pa]		LV V [cm^3]	Δ LV SV [cm^3]	LV EF [%]		RV V [cm^3]	Δ RV SV [cm^3]	RVEF [%]
0	0	0	0		136.3	0	0		150.6	0	0
0.096684	5	0.000666612	666.612		126.56	9.74	7.146		102.9	47.7	31.6733
0.193368	10	0.00133322	1333.22		119.45	16.85	12.3624		71.28	79.32	52.6693
0.290052	15	0.00199984	1999.84		114.68	21.62	15.8621		62.64	87.96	58.4064
0.386736	20	0.00266645	2666.45		109.39	26.91	19.7432		58.24	92.36	61.328
0.48342	25	0.00333306	3333.06		107.31	28.99	21.2693		48.67	101.93	67.6826
0.580104	30	0.00399967	3999.67		Fail	Fail	Fail		Fail	Fail	Fail

## Sheet: Case 2
	LV EP				RV EP
[Pa]	[mmHg]	[PSI]		[Pa]	[mmHg]	[PSI]		LV V [cm^3]	Δ LV SV [cm^3]	LV EF [%]		RV V [cm^3]	Δ RV SV [cm^3]	RVEF [%]
0	0	0		0	0	0		136.3	0	0		150.6	0	0
666.61	5	0.096684		66.661	0.5	0.0096684		128.9	7.4	5.4292		147.1	3.5	2.32404
666.61	5	0.096684		133.322	1	0.0193368		128.2	8.1	5.94277		141.3	9.3	6.1753
666.61	5	0.096684		199.983	1.5	0.0290052		128.4	7.9	5.79604		135.9	14.7	9.76096
666.61	5	0.096684		266.644	2	0.0386736		127.5	8.8	6.45635		130.3	20.3	13.4794
666.61	5	0.096684		333.305	2.5	0.048342		127.2	9.1	6.67645		125	25.6	16.9987
666.61	5	0.096684		399.966	3	0.0580104		fail	fail	fail		fail	fail	fail
1333.22	10	0.193368		199.983	1.5	0.0290052		124.6	11.7	8.58401		138.9	11.7	7.76892
1333.22	10	0.193368		266.644	2	0.0386736		123.8	12.5	9.17095		134.1	16.5	10.9562
1333.22	10	0.193368		333.305	2.5	0.048342		123.6	12.7	9.31768		129.4	21.2	14.077
1333.22	10	0.193368		399.966	3	0.0580104		123.3	13	9.53778		124.7	25.9	17.1979
1333.22	10	0.193368		533.288	4	0.0773472		fail	fail	fail		fail	fail	fail
1999.83	15	0.290052		266.644	2	0.0386736		121.5	14.8	10.8584		136.7	13.9	9.22975
1999.83	15	0.290052		306.641	2.3	0.0444746		121.4	14.9	10.9318		134.5	16.1	10.6906
1999.83	15	0.290052		333.305	2.5	0.048342		121.3	15	11.0051		132.9	17.7	11.753
1999.83	15	0.290052		399.966	3	0.0580104		121.1	15.2	11.1519		129.1	21.5	14.2762
1999.83	15	0.290052		533.288	4	0.0773472		fail	fail	fail		fail	fail	fail
2666.44	20	0.386736		266.644	2	0.0386736		119.7	16.6	12.179		138.4	12.2	8.10093
2666.44	20	0.386736		399.966	3	0.0580104		119.4	16.9	12.3991		132.11	18.49	12.2776
2666.44	20	0.386736		533.288	4	0.0773472		119.2	17.1	12.5459		125.1	25.5	16.9323
2666.44	20	0.386736		666.61	5	0.096684		fail	fail	fail		fail	fail	fail
3999.66	30	0.580104		266.644	2	0.0386736		116.8	19.5	14.3067		140.1	10.5	6.97211
3999.66	30	0.580104		399.966	3	0.0580104		116.7	19.6	14.38		135.88	14.72	9.77424
3999.66	30	0.580104		466.627	3.5	0.0676788		116.5	19.8	14.5268		133	17.6	11.6866
3999.66	30	0.580104		533.288	4	0.0773472		116.4	19.9	14.6001		130.5	20.1	13.3466
3999.66	30	0.580104		666.61	5	0.096684		116.3	20	14.6735		123.3	27.3	18.1275
5332.88	40	0.773472		266.644	2	0.0386736		114.1	22.2	16.2876		141.2	9.4	6.2417
5332.88	40	0.773472		533.288	4	0.0773472		114.1	22.2	16.2876		132.8	17.8	11.8194
5332.88	40	0.773472		599.949	4.5	0.0870156		114	22.3	16.361		133.2	17.4	11.5538
5332.88	40	0.773472		666.61	5	0.096684		113.5	22.8	16.7278		130.6	20	13.2802
5332.88	40	0.773472		799.932	6	0.116021		113.9	22.4	16.4343		127.3	23.3	15.4714
7999.32	60	1.16021		799.932	6	0.116021		109.1	27.2	19.956		130.4	20.2	13.413
7999.32	60	1.16021		933.254	7	0.135358		108.6	27.7	20.3228		128.55	22.05	14.6414
7999.32	60	1.16021		1066.58	8	0.154694		108.58	27.72	20.3375		125.55	25.05	16.6335
7999.32	60	1.16021		1239.89	9.3	0.179832		108.56	27.74	20.3522		121.11	29.49	19.5817
7999.32	60	1.16021		1333.22	10	0.193368		108.56	27.74	20.3522		117.5	33.1	21.9788
10665.8	80	1.54694		1333.22	10	0.193368
10665.8	80	1.54694		1466.54	11	0.212705
10665.8	80	1.54694		1599.86	12	0.232042		105.4	30.9	22.6706		115.13	35.47	23.5525
13332.2	100	1.93368		1973.17	14.8	0.286185		99.6	36.7	26.9259		110.31	40.29	26.753
13332.2	100	1.93368		1799.85	13.5	0.261047
13332.2	100	1.93368		1999.83	15	0.290052
13332.2	100	1.93368		2066.49	15.5	0.29972
15998.6	120	2.32042		1866.51	14	0.270715		95.05	41.25	30.2641
15998.6	120	2.32042		2293.14	17.2	0.332593		95.07	41.23	30.2494		104.74	45.86	30.4515
15998.6	120	2.32042		2199.81	16.5	0.319057
18665.1	140	2.70715		2666.44	20	0.386736		89.98	46.32	33.9839		99.8	50.8	33.7317
18665.1	140	2.70715		2266.47	17	0.328726
18665.1	140	2.70715		2666.44	20	0.386736
26664.4	200	3.86736		1999.83	15	0.290052
26664.4	200	3.86736		2133.15	16	0.309389
26664.4	200	3.86736		3999.66	30	0.580104		60.53	75.77	55.5906		72.12	78.48	52.1116

## Sheet: Case 3
	Epicardial Pressure
[PSIG]	[mmHg]	[Mpa]	[Pa]		LV V [cm^3]	Δ LV SV [cm^3]	LV EF [%]		RV V [cm^3]	Δ RV SV [cm^3]	RVEF [%]
0	0	0	0		222.2	-85.9	-63.0227		250.8	-100.2	-66.5339
0.193368	10	0.00133322	1333.22		220.7	-84.4	-61.9222		232.1	-81.5	-54.1169
0.386736	20	0.00266645	2666.45		217.7	-81.4	-59.7212		204.4	-53.8	-35.7238
0.580104	30	0.00399967	3999.67		214.6	-78.3	-57.4468		132.8	17.8	11.8194
0.773472	40	0.0053329	5332.9		211.3	-75	-55.0257		64.6	86	57.1049
0.96684	50	0.00666612	6666.12		206.3	-70	-51.3573		50.9	99.7	66.2019
1.16021	60	0.00799934	7999.34		199.9	-63.6	-46.6618		44.3	106.3	70.5843
1.54694	80	0.0106658	10665.8		Fail	Fail	Fail		Fail	Fail	Fail

## Sheet: Case 4
	LV EP				RV EP											J	Mpa	Mpa	Mpa	mm/mm	mm/mm	mm/mm
[Pa]	[mmHg]	[PSI]		[Pa]	[mmHg]	[PSI]		LV V [cm^3]	Δ LV SV [cm^3]	LV EF [%]		RV V [cm^3]	Δ RV SV [cm^3]	RVEF [%]		Total E	Max Stress	Mid Stress	Min Stress	Max Strain	Mid Strain	Min Strain
0	0	0		0	0	0		222.2	-85.9	-63.0227		250.8	-100.2	-66.5339		0.483	0.13	0.03134	0.0083247	0.35044	0.14434	-0.01572
7999.32	60	1.16021		333.3	2.5	0.048342		186.11	-49.81	-36.5444		204.13	-53.53	-35.5445		0.46531	0.11681	0.032619	0.0035727	0.34703	0.1465	-0.03812
7999.32	60	1.16021		666.6	5	0.096684		186.5	-50.2	-36.8305		200.9	-50.3	-33.3997
7999.32	60	1.16021		1333.2	10	0.193368		188	-51.7	-37.931		194	-43.4	-28.8181
7999.32	60	1.16021		2666.4	20	0.386736		190	-53.7	-39.3984		174.5	-23.9	-15.8699
7999.32	60	1.16021		3999.6	30	0.580104		193.1	-56.8	-41.6728		136.1	14.5	9.62815
10665.8	80	1.54694		666.6	5	0.096684		166.9	-30.6	-22.4505		185	-34.4	-22.842		0.51903	0.1131	0.035477	0.0074978	0.34505	0.1317	-0.054393
10665.8	80	1.54694		1333.2	10	0.193368		167.3	-31	-22.7439		178.2	-27.6	-18.3267
10665.8	80	1.54694		2666.4	20	0.386736		169.05	-32.75	-24.0279		161.37	-10.77	-7.15139
10665.8	80	1.54694		3999.6	30	0.580104		170.9	-34.6	-25.3852		135.98	14.62	9.70784
10665.8	80	1.54694		5332.8	40	0.773472		fail	fail	fail		fail	fail	fail
13332.2	100	1.93368		1333.2	10	0.193368		150.4	-14.1	-10.3448		168.2	-17.6	-11.6866		0.58792	0.1147	0.03844	0.011226	0.34447	0.11861	-0.062582
13332.2	100	1.93368		2666.4	20	0.386736		153.13	-16.83	-12.3478		154.99	-4.39	-2.91501
13332.2	100	1.93368		4666.2	35	0.676788		152.93	-16.63	-12.201		92.38	58.22	38.6587
13332.2	100	1.93368		5332.8	40	0.773472		fail	fail	fail		fail	fail	fail
15998.6	120	2.32042		666.6	5	0.096684		137.2	-0.9	-0.660308		166.04	-15.44	-10.2523
15998.6	120	2.32042		1333.2	10	0.193368		137	-0.7	-0.513573		160.9	-10.3	-6.83931
15998.6	120	2.32042		1999.8	15	0.290052		136.9	-0.6	-0.440205		155.35	-4.75	-3.15405
15998.6	120	2.32042		2333.1	17.5	0.338394		136.95	-0.65	-0.476889		152.12	-1.52	-1.0093		0.66652	0.11773	0.04152	0.014872	0.34664	0.12732	-0.04643
15998.6	120	2.32042		2666.4	20	0.386736		139.7	-3.4	-2.4945		149.9	0.7	0.464807
15998.6	120	2.32042		4666.2	35	0.676788		fail	fail	fail		fail	fail	fail
18665.1	140	2.70715		1333.2	10	0.193368		133.8	2.5	1.83419		158.48	-7.88	-5.2324
18665.1	140	2.70715		2333.1	17.5	0.338394		126.84	9.46	6.94057		145.8	4.8	3.18725
18665.1	140	2.70715		2466.42	18.5	0.357731		126.81	9.49	6.96258		144.11	6.49	4.30943
18665.1	140	2.70715		2666.4	20	0.386736		126.7	9.6	7.04329		140.9	9.7	6.4409		0.79992	0.12195	0.045269	0.0188871	0.35	0.1373	-0.022794
21331.2	160	3.09389		1333.2	10	0.193368
21331.2	160	3.09389		2666.4	20	0.386736
21331.2	160	3.09389		3333	25	0.48342		119.9	16.4	12.0323		132.12	18.48	12.2709		0.93204	0.12782	0.049268	0.023159	0.35347	0.14036	-0.010868
26664	200	3.86736		4132.92	31	0.599441		110.3	26	19.0756		115	35.6	23.6388
26664	200	3.86736		4266.24	32	0.618778		106.7	29.6	21.7168		120.16	30.44	20.2125		1.2591	0.14934	0.0589	0.03362	0.3678	0.1472	-0.00262
26664	200	3.86736		4399.56	33	0.638114		112.4	23.9	17.5348		120.7	29.9	19.8539
26664	200	3.86736		4666.2	35	0.676788		106.7	29.6	21.7168		98.3	52.3	34.7278
26664	200	3.86736		5332.8	40	0.773472
34663.2	260	5.02757		3999.6	30	0.580104
34663.2	260	5.02757		4399.56	33	0.638114
34663.2	260	5.02757		5332.8	40	0.773472		87.3	49	35.9501		90.5	60.1	39.907		1.9115	0.19074	0.077723	0.05588	0.40601	0.15863	-0.000222
34663.2	260	5.02757		7999.2	60	1.16021
39996	300	5.80104		4666.2	35	0.676788
39996	300	5.80104		5466.12	41	0.792809
39996	300	5.80104		5599.44	42	0.812146		74.38	61.92	45.4292		85.5	65.1	43.2271		2.4011	0.21299	0.09108	0.07507	0.42587	0.16	0.00648
39996	300	5.80104		5732.76	43	0.831482
45328.8	340	6.57451		3333	25	0.48342
45328.8	340	6.57451		5866.08	44	0.850819		62.44	73.86	54.1893		74.2	76.4	50.7304		2.8801	0.24335	0.10941	0.09395	0.44436	0.16997	0.0066667
45328.8	340	6.57451		6666	50	0.96684

## Sheet: Blood E
case 2
LVEP	RVEP	LVSV	LVEF	RVSV	RVEF	Max Stress	Mid Stress	Min Stress	Max Strain	Mid Strain	Min Strain	BiV E [J]		LV blood E [J]	RV blood E [J]		Total E [J]
0	0	0	0	0	0							0
5	1	8.1	5.94277	9.3	6.1753							0.013
10	1.5	11.7	8.58401	11.7	7.76892							0.0394
15	2.3	14.9	10.9318	16.1	10.6906							0.06754
20	3	16.9	12.3991	18.49	12.2776							0.0974
30	4	19.9	14.6001	20.1	13.3466							0.1642
40	6	22.4	16.4343	23.3	15.4714							0.22524
60	9.3	27.74	20.3522	29.49	19.5817							0.283
80	12	30.9	22.6706	35.47	23.5525							0.3839
120	17.2	41.23	30.2494	45.86	30.4515							0.91555
140	20	46.32	33.9839	50.8	33.7317							1.154
200	30	75.77	55.5906	78.48	52.1116							2.15					2.15
case 4
LVEP	RVEP	LVSV	LVEF	RVSV	RVEF	Max Stress	Mid Stress	Min Stress	Max Strain	Mid Strain	Min Strain	BiV E [J]		LV blood E [J]	RV blood E [J]		Total E [J]
0	0	-85.9	-63.0227	-100.2	-66.5339	0.13	0.03134	0.0083247	0.35044	0.14434	-0.01572	0.483		-1.1453	-0.4007
60	2.5	-49.81	-36.5444	-53.53	-35.5445	0.11681	0.032619	0.0035727	0.34703	0.1465	-0.03812	0.46531		-0.664117	-0.214066
80	5	-30.6	-22.4505	-34.4	-22.842	0.1131	0.035477	0.0074978	0.34505	0.1317	-0.054393	0.51903		-0.40799	-0.137566
100	10	-14.1	-10.3448	-17.6	-11.6866	0.1147	0.03844	0.011226	0.34447	0.11861	-0.062582	0.58792		-0.187995	-0.0703824
120	17.5	-0.65	-0.476889	-1.52	-1.0093	0.11773	0.04152	0.014872	0.34664	0.12732	-0.04643	0.66652		-0.00866645	-0.00607848
140	20	9.6	7.04329	9.7	6.4409	0.12195	0.045269	0.0188871	0.35	0.1373	-0.022794	0.79992		0.127997	0.0387903
160	25	16.4	12.0323	18.48	12.2709	0.12782	0.049268	0.023159	0.35347	0.14036	-0.010868	0.93204		0.218661	0.0739015
200	32	29.6	21.7168	30.44	20.2125	0.14934	0.0589	0.03362	0.3678	0.1472	-0.00262	1.2591		0.394657	0.12173
260	40	49	35.9501	60.1	39.907	0.19074	0.077723	0.05588	0.40601	0.15863	-0.000222	1.9115		0.653317	0.24034
300	42	61.92	45.4292	65.1	43.2271	0.21299	0.09108	0.07507	0.42587	0.16	0.00648	2.4011		0.825579	0.260335
340	44	73.86	54.1893	76.4	50.7304	0.24335	0.10941	0.09395	0.44436	0.16997	0.0066667	2.8801		0.984775	0.305524		4.17
